# Supplementary material for: Effects of virtual reality exposure on postural control: a comparative analysis before and after exposure in individuals with binocular dysfunction and normal vision
Source: PeerJ. 2026 May 4;14:e21169. doi: 10.7717/peerj.21169 (PMC13151933; doi:10.7717/peerj.21169)
Supplement: Supplemental Information 1 [file peerj-14-21169-s001.xlsx]

## Sheet: visual function data
	양안시이상	Index	Age	Gender F/M	Binocular Vision Score	Refraction error									PD		OU	Dominant Eye	Previous Spectacle Prescription									Phoria Cover Test				Phoria test by torrington				Amplitude of Accommodation		Average of accommodation with both eye	Accommodative Lag		OU	Near Point of Convergence (NPC)		Fusional vergence
						OD				OS				OU	OD	OS		OD / OS	OD				OS				OU	Distance		Near		Distance		Near								Break point	recovery point	Distance
						S	C	AXIS	VA	S	C	AXIS	VA	VA					S	C	AXIS	VA	S	C	AXIS	VA	VA	Horizontal	Vertical	Horizontal	Vertical	Horizontal	Vertical	Horizontal	Vertical	OD	OS		OD	OS				Horizontal
																																												BI			BO
																																												Blur point	Break point	recovery point	Blur point	Break point	recovery point
	폭주근점,폭주여력,입체시	1	23	m	7	-2.25	-0.75	180	1	-2.25	-0.75	180	1	1	32	31	63	OD	-2.25	0	0	0.8	-2.75	0	0	0.8	0.9	0	0	-4	0	1	0	-1	0	17.1	17.6	17.35	1.25	1.25	1.25	7	15.5	0	3	1	0	14	12
		2	21	m	0	0	-1.25	180	1	0	-1.25	180	1	1	32	32	64	OD	0	0	0	0.5	0	0	0	0.6	0.7	0	0	-1	0	1	0.5	-1.5	0	16	14	15	0.75	1.25	1	5.5	7.5	0	6	4	0	10	6
	입체시	3	23	m	7	-2.5	-1.75	15	1	-2.25	-1.25	170	1	1	34	32	66	OD	-3	-0.75	10	0.9	-3	-0.75	170	0.9	1	0	0	-1	0	1.5	0	-2	0	12	11.5	11.75	1.5	1.5	1.5	5	5	0	8	4	0	20	14
	입체시	4	21	f	18	-0.25	0	0	1	-0.75	-0.25	15	1	1	32	32	64	OS	-0.75	0	0	0.7	-1.5	0	0	0.2	0.7	-2	0	-10	0	-1	0.5	-8	0	13.3	13.8	13.55	0	0	0	6	7.4	0	8	4	0	16	4
		5	22	f	10	-3.5	-1	170	1	-3.25	-1	5	1	1	31	31	62	OS	-3.75	-0.5	180	0.9	-3	-0.75	180	1	1	-1	0	2	0	-0.5	0.5	-3	0	16	18	17	1.25	1.25	1.25	5	5	0	6	2	0	10	4
	우안억제	6	21	f	0	-0.75	-1.25	175	1	-2.5	-1.5	175	1	1	30	29	59	OS	-0.5	-2	177	0.9	-2.5	-2	180	0.7	0.9	-2	0	-6	0	-3	0	-6	0	12.5	12.5	12.5	1	1	1	5	5	0	10	8	0	12	6
		7	23	f	2	-1	-1	180	0.9	-4	-1.5	180	0.9	1	32	33	65	OD	-1	-0.75	180	0.6	-4	-1	180	0.5	0.6	-5	0	-6	0	-1	0	-4	0	14	14	14	1	1	1	5	5	0	14	8	14	22	12
	억제	8	24	m	3	-2	-1.5	60	1	-2	-1.25	145	1	1	35	32	67	OS	-2.25	-1.25	58	1	-2.5	-1.25	152	1	1.2	-3	0	-7	0	-2	0.5	-10	0.5	12.2	12	12.1	1.25	1.25	1.25	6	7	0	6	4	10	16	4
		9	22	f	9	-1.75	-0.75	170	1.2	0	-1.75	15	1.2	1.2	34	33	67	OD	-2	-0.5	4	1	0	-1.5	13	1.2	1.2	-4	0	-4	0	-3	0	-0.5	-1	15	14	14.5	1.25	1.25	1.25	5	5	0	12	8	10	14	12
	억제	10	23	f	4	-5	-0.75	175	1	-5	-0.5	175	1	1	31	29	60	OS	-5.25	-0.5	173	0.9	-5	-0.5	174	1	1	0	0	-4	0	1	0.5	1	0	13	13	13	1.5	1.5	1.5	5	5	0	8	4	0	25	0
		11	25	f	16	-2.75	-3.75	180	1	-2.5	-4	180	1	1	30	32	62	OD	-3.25	-3.5	174	1	-3	-3.5	180	1	1.2	0	0	0	0	1	1	1	0	11	11	11	0	0.25	0.125	5	5	0	3	0	4	6	3
		12	22	f	3	0	-0.75	180	1.2	0	-0.75	180	1.2	1.2	32	32	64	OD	0	0	0	1	0	0	0	1	1	0	0	1	0	0	0	1	0	11	11	11	1.25	1.25	1.25	5	5	0	6	4	8	16	14
		13	24	m	13	-4.25	-2	175	1.2	-4	-1.25	15	1.2	1.5	31	33	64	OD	-4.5	-2.25	174	0.2	-4.5	-1.5	11	1.2	1.5	-2	0	-2	0	-2	2	-6	3	12	13	12.5	1.25	1.25	1.25	5	5	0	10	6	4	12	6
		14	21	f	1	0	0	0	1	0	0	0	1	1.2	29	29	58	OS	0	0	0	1	0	0	0	1	1	-1	0	-8	0	-2	0	-9	0	14	14	14	0.75	0.75	0.75	5	5	0	12	8	0	14	8
	토링톤(근거리 융합안됌,억제	15	26	m	43	-4	-2.5	180	1	-5	-2.5	165	1	1.2	34	31	65	OD	-4	-2.25	3	1	-5	-2.5	165	1	1	-4	0	-12	0	-3	1	-18.5	1	14	14	14	1.25	1.25	1.25	41.5	43.5	0	12	8	0	4	-6
		16	24	m	0	-3	-1	20	1	-2.25	-1	160	1	1.2	33	32	65	OD	-2.75	-1.25	20	1	-2	-1.25	161	1	1	1	0	1	0	1	0	-4	0	16	14	15	1.5	1.5	1.5	5	5	0	6	4	0	16	14
		17	23	f	20	0	0	0	1.5	0	0	0	1.5	1.5	32	33	65	OD	0	0	0	1.5	0	0	0	1.5	1.5	-2	0	-8	0	-0.5	0	-4.5	-1	9.4	9.2	9.3	1.5	1.5	1.5	5	5	0	8	4	0	10	4
		18	21	f	0	0	-0.25	10	1	-0.75	-0.5	170	1	1	32	30	62	OD	0	0	0	1	0	0	0	1	1	-3	0	-4	0	-4	0	-11	0	10	10	10	0.75	0.75	0.75	5	5	0	10	4	0	12	8
		19	23	m	19	-2.25	0	0	1.2	-1	0	0	1.2	1.2	31	30	61	OD	-2.25	0	0	1.2	-1	0	0	1	1	-2	0	-6	0	-5	-0.5	-12	0	11	11	11	1	1	1	6.5	7	6	8	6	16	18	16
	입체시	20	21	f	9	-4.25	-0.5	165	1	-3.75	-0.25	170	1	1	30	32	62	OD	-4.25	0	0	0.9	-4.25	-0.25	170	1	1	0	0	0	0	0	0	0	0	20	18	19	0.75	0.75	0.75	5	5	0	12	6	0	22	8
		21	21	f	7	-0.75	0	0	1	-0.75	0	0	1	1.2	30.5	30.5	61	OS	-1.5	0	0	0.4	-1	-0.25	120	0.3	0.6	-3	0	-4	0	-1	0	-5	0	13.3	14	13.65	0.25	0.25	0.25	5	5	0	4	2	2	5	2
		22	20	m	16	-4	-0.5	15	1	0	-0.75	15	1	1	33	30	63	OS	0	0	0	0.1	0	0	0	0.3	0.6	-2	0	-4	0	-6	1	-6	-2	7	8.5	7.75	1.25	1.25	1.25	5	5	0	12	4	0	12	12
	조절부족,폭주부족	23	22	m	26	-5.75	-1	180	1	-5.5	-1	165	1	1	34	31	65	OD	0	0	0	0.8	0	0	0	0.6	1	0	0	-8	0	0	0	-6	0	2	2	2	1	1	1	30.5	33	0	12	6	0	4	2
	억제	24	23	f	43	-2	-3.25	5	1	-2.5	-3.25	176	1	1	30	34	64	OS	-2	-3.25	5	0.9	-2.5	-3.5	176	0.9	1	0	0	-9	0	-2.5	-0.5	-7.5	0	11.6	13.4	12.5	1.25	1.25	1.25	5	5	5	14	8	14	18	14
		25	20	m	14	-1.75	0	0	1	0	-0.5	170	1.2	1	32	31	63	OS	-1.75	0	0	0.9	-1	0	0	1	1.2	-7	0	-9	0	-6	1	-17	-2	16	15	15.5	0.5	0.5	0.5	5	5	0	8	2	0	16	4
		26	20	f	28	-2.75	-1.25	5	1.2	-2.75	-1.25	170	1.2	1.2	31	29	60	OS	-3	-1.25	180	1.2	-3	-1.25	173	1.2	1.5	-4	0	-18	0	-4	0	-14	2	13	13	13	1.25	1.25	1.25	5	5	0	18	14	10	14	6
		27	20	f	11	-1.75	-0.75	30	1	-2.5	-0.25	165	1.2	1.2	32	30	62	OS	-2.75	-0.75	52	1.2	-2.75	-0.25	177	1.2	1.5	-2	0	-4	0	-3.5	0.5	-1	0	12	12	12	1.25	1.25	1.25	5	5	0	8	6	0	18	12
	좌안억제	28	20	m	9	0	-4	180	0.9	0	-2.75	180	1	1	34	34	68	OS	0	0	0	0.7	0	0	0	0.8	0.8	-2	0	-4	0	-4	3	-5	5	16.4	16	16.2	1	1	1	5	5	0	6	2	0	4	0
	억제	29	20	m	18	-4.75	-0.75	175	1	-4.25	-0.75	5	1	1.2	31	31	62	OD	-4.5	-0.75	175	0.8	-4.25	-0.75	180	0.9	1	0	0	-4	0	-2	0	-10	0	10	9	9.5	1.75	1.75	1.75	5	5	0	10	8	0	22	6
		30	20	f	15	-0.25	-0.5	90	1	-0.25	0	0	1	1.2	30	32	62	OD	0	0	0	0.8	0	0	0	0.9	1	0	0	-2	0	0.5	0	2	0	16	17	16.5	1	1	1	5	5	0	12	8	6	16	8
		31	27	m	22	-2.25	0	0	1.2	-2.25	0	0	1	1.5	32	30	62	OD	-3	0	0	1.2	-3	0	0	1	1.5	0	0	-3	0	-0.5	0	-7	0	10	11	10.5	1.25	1.25	1.25	5	5	0	10	4	0	16	8
		32	20	f	12	-6	-2.25	170	1	-4.5	-3	180	1	1	30	30	60	OS	-6.25	-1.25	8	0.9	-4.25	-2.25	2	1	1	-2	0	-4	0	-3	0	-10	0	14	16	15	1	1	1	7	8.5	0	14	8	0	16	12
	1학년	33	20	f	16	-4.75	-0.5	15	1	-5	-1	145	1	1.2	30.5	30.5	61	OD	-5.25	-0.5	15	1	-5.5	-1	150	1	1.2	-0.5	0	-4.5	0	1	0	0	0	11	14	12.5	0.5	0.5	0.5	5	5	0	10	6	0	6	2
		34	20	m	15	-6	-1.75	180	1	-5.75	-3	180	1	1	33	32	65	OD	-6.5	-1.25	172	0.9	-6.25	-1.75	179	1	1	-2	0	-6	0	-1	-1	-11	0	11	11	11	0.75	0.75	0.75	5	5	0	10	6	0	20	6
		35	20	m	14	-4.25	-2.75	13	1	-5	-2.5	175	1	1.2	33	33	66	OS	-4.5	-2.25	13	1	-5.75	-2.25	173	1	1.2	-2	0	-2	0	-0.5	0	0	0	11	12.5	11.75	0.75	0.75	0.75	5	5	0	12	8	0	10	8
		36	25	f	1	-2	-1.5	10	1.2	-1.5	-1.25	165	1.2	1.2	33	30	63	OD	-2.5	-1	16	1	-2.25	-0.75	168	1	1	-7	0	-14	0	-10	0	-21	0	14	14	14	1.25	1.25	1.25	5	5	0	14	8	0	18	6
		37	25	m	10	0	0	0	1.2	0	0	0	1.2	1.5	33	30	63	OD	0	0	0	1.2	0	0	0	1.2	1.5	-0.5	0	-8	0	1	0	-2	0	12.5	12	12.25	1	1	1	5	5	0	8	4	0	12	10
		38	20	f	40	0.25	-1.25	180	1	-1.25	-1.25	180	1	1.2	32	32	64	OS	0.25	-1.5	9	1	-1.75	-1.25	6	1	1.2	-9	0	-25	0	-5	0	-22	-0.5	7	7	7	1.5	1.5	1.5	5	5	0	12	6	0	18	2
		39	25	m	23	-5.5	-0.75	10	1.5	-4.75	-1	5	1.2	1.5	33	33	66	OD	-5.25	-0.75	2	1.5	-4.5	-1	179	1	1.5	-1	0	-8	1	-1	1	-10	0	11	11	11	1	1	1	6	7	0	12	6	0	24	12
		40	25	m	46	-6	-0.5	5	1	-5.75	-1.25	168	1	1	33	33	66	OD	-6	-0.5	180	1	-6	-1	173	1	1	-8	0	-16	0	-3	0	-14	0	9	9	9	0.75	1.25	1	5	5	0	14	10	0	18	16
		41	25	f	35	-7.25	-3.25	180	1	-5.5	-3	10	1	1	31	29	60	OD	-7	-3.25	170	0.4	-5	-3.25	10	0.5	0.6	-4	0	-8	0	-2	1	-5	0	15	15	15	1.25	1.75	1.5	25	26	4	16	14	0	30	4
		42	23	f	26	-3.75	-0.5	30	1.2	-4	-0.5	165	1.2	1.2	32	31	63	OD	-4.25	0	0	0.9	-4	0	0	1	1.2	0	0	-4	0	-3	0	-6	0	10	10	10	1.25	1.25	1.25	5	5	0	10	8	0	22	16
		43	24	m	9	-1.75	-1	30	1.2	-1.25	-1	5	1.2	1.2	33	33	66	OD	-2	-0.5	180	1.2	-1.5	-1	180	1.2	1.2	-2	0	-4	0	-2	0	-4	0	6.5	6.5	6.5	1.5	1.5	1.5	5	5	6	8	4	8	10	8
		44	24	m	41	1.75	-2.5	180	0.9	-3.75	-0.75	150	0.9	1	30	31	61	OS	2	-2.5	180	0.6	-3.75	-0.75	150	0.9	1	-6	0	-10	0	-3	-1	-8	0	15	18	16.5	3	0.5	1.75	5	5	0	6	4	0	4	2
		45	23	f	33	1.75	-3.5	155	1	2	-2.5	15	1	1.2	33	30	63	OD	1.5	-4	158	0.9	1.5	-2.5	15	1	1	-6	0	-13	0	-3	1	-10	1	8	8	8	1.25	0.25	0.75	16	19	0	12	10	6	8	6
		46	20	m	19	-1.5	-1	5	1	-0.75	-1	178	1	1.2	29	30	59	OD	-3	-0.75	9	0.9	-1.75	-0.75	170	1	1	-6	0	-23	0	-3.5	1	-23	2	11	14	12.5	1.5	1.5	1.5	6	7.5	0	6	2	0	6	2
																												*exoporia (-)
																												esophoria (+)
																												Hyperphoria (+)
																												Hypophoria (-)
[truncated: 14 more columns]

## Sheet: balance data
No.	Before VR watching						After VR watching
	Sway-path length	Range medial lateral of sway	Range anterior posterior of sway	95% confidence sway ellipse area 95%	Distance maximum of sway	Velocity maximum of sway	Sway-path length	Range medial lateral of sway	Range anterior posterior of sway	95% confidence sway ellipse area 95%	Distance maximum of sway	Velocity maximum of sway
1	20	0.9	2.1	1.2	1.2	2.9	22	0.9	2.7	1.6	0.5	3.5			d
2	17	0.9	1.4	1.1	0.8	2.9	13	0.4	2.1	0.8	0.5	2.3
3	20	0.6	1.3	0.7	0.8	3	16	0.5	1.5	0.6	0.3	3.4
4	20	0.6	1.1	0.6	0.6	2.7	23	1.5	2.5	2	0.5	5.6
5	14	0.9	1.4	0.8	0.7	1.9	14	0.6	1.3	0.6	0.3	2.5
6	12	0.5	1.71	1	1.1	1.9	16	1.1	1.8	1.9	0.5	3.2
7	20	0.8	2.7	1.3	1.7	3.5	19	0.6	1.8	1.1	0.4	3.3
8	16	0.6	1.3	0.6	0.7	2.7	20	0.9	2.3	1.8	0.5	2.9
9	14	0.4	2	0.7	1.3	2.3	18	0.6	2.8	1.3	0.4	5.8
10	19	0.9	1.9	0.9	1	4.4	21	1.3	1.2	0.8	0.3	4.1
11	14	0.8	1.8	0.8	1.1	4.1	15	0.6	1.8	0.8	0.4	3.4
12	19	1.3	3.6	3.5	2.6	3.9	28	1.1	3.6	2.8	0.6	5.9
13	16	0.4	3.1	0.9	1.6	5.2	18	0.8	2.6	1.9	0.6	3.1
14	13	0.3	1.3	0.4	0.7	2.8	12	0.3	0.9	0.3	0.2	2.2
15	17	0.8	1.8	1.4	1	3.1	27	1.1	5.2	5.2	1	6.5
16	24	0.8	1.4	0.9	0.8	4.5	26	1	2.3	1.5	0.4	5.2
17	11	0.5	1.6	0.5	1	2.8	13	0.7	1.3	1.1	0.4	2.6
18	15	0.5	2	0.8	1.1	2	26	2.2	1.9	4.5	0.6	5.9
19	11	0.4	1.1	0.3	0.6	1.7	8	0.5	1	0.4	0.2	1.4
20	22	0.7	1.2	0.6	0.7	3.1	22	0.8	2	1.3	0.4	3.8
21	12	0.3	1.3	0.3	0.7	2.3	13	0.6	1.3	0.4	0.2	2.1
22	18	0.7	2.1	1.1	1.2	3.4	22	1.2	1.9	1.4	0.4	4.3
23	19	0.8	2.3	1.6	1.2	2.8	21	0.9	2.9	2.7	0.8	2.9
24	28	1.7	1.7	1.9	1	8.7	27	2	1.9	3.6	0.6	5.7
25	24	0.7	2.2	0.9	1.3	8.8	20	0.8	1.9	1	0.4	5.7
26	14	0.7	1.3	0.6	0.7	2.6	18	0.8	2.6	1.4	0.5	3.7
27	13	0.4	2	0.6	1	2.7	16	0.8	2.9	1.6	0.7	4.1
28	18	0.5	3.2	1.1	2.2	5.8	21	1.2	2.4	2.7	0.7	3.9
29	24	0.9	2.7	1.5	1.5	4.8	34	1.2	3.1	2.1	0.5	5.4
30	20	0.9	2.9	2.5	1.5	4	19	0.7	1.4	0.6	0.2	3.5
31	14	0.6	0.9	0.4	0.5	1.9	19	0.9	1.6	1	0.3	2.4
32	16	0.8	1.2	0.6	0.7	3.5	21	0.8	1.7	1.1	0.4	5.1
33	22	0.8	1.8	1	1	4.2	19	1	1.6	1	0.3	2.7
34	15	0.6	2.1	1.2	1.2	3.3	25	1.3	3.5	3.1	0.7	6.6
35	18	0.7	2	1.3	1.2	2.9	28	0.9	2.8	2.1	0.6	4.6
36	16	0.5	1.9	0.6	1	2.6	19	0.8	1.6	1.2	0.4	5.4
37	26	0.9	2.3	1.7	1.2	4.3	25	2.3	2.1	2.3	0.5	4
38	17	0.6	2	1.1	1	3.6	18	1.6	1.2	1.5	0.4	4.1
39	15	0.6	1.7	0.8	0.9	3	29	1.1	2.2	2.3	0.5	6
40	16	0.4	1.4	0.5	0.7	2.7	25	0.8	2.3	1.4	0.4	5.3
41	14	0.9	1.4	0.9	0.7	2.6	26	1.6	4.2	4.9	1	3.7
42	15	0.6	1.7	0.8	0.9	3	41	2	6	8.1	1.1	20.9
43	16	0.6	1.3	0.6	0.7	3	56	5.4	4.8	15.1	1.3	15.4
44	31	1.4	3	2.7	1.6	5.4	38	2.3	3.8	5.6	0.8	11.7
45	20	0.8	2.4	1.4	1.4	3.4	31	0.7	2.8	1.8	0.7	5.8
46	21	0.9	2	1.2	1	4.5	32	1.4	2.4	2.6	0.6	6.2

## Sheet: VRSQ score data
		Before VR watching					After VR watching
		ocular		non-ocular		Average	ocular		non-ocular		Average
		score	Scaled Score	score	Scaled Score		score	Scaled Score	score	Scaled Score
Normal group	1	1	8.33	0	0	4.17	0	0	1	6.67	3.33
	2	0	0	0	0	0	0	0	1	6.67	3.33
	3	0	0	0	0	0	0	0	1	6.67	3.33
	4	0	0	0	0	0	2	16.67	2	13.33	15
	5	0	0	0	0	0	0	0	0	0	0
	6	0	0	0	0	0	0	0	3	20	10
	7	0	0	0	0	0	0	0	0	0	0
	8	0	0	0	0	0	0	0	0	0	0
	9	0	0	0	0	0	0	0	0	0	0
	10	0	0	0	0	0	0	0	0	0	0
	11	0	0	0	0	0	0	0	0	0	0
	12	0	0	0	0	0	1	8.33	0	0	4.17
	13	5	41.67	2	13.33	27.5	6	50	5	33.33	41.67
	14	0	0	0	0	0	3	25	1	6.67	15.83
	15	1	8.33	1	6.67	7.5	1	8.33	0	0	4.17
	16	0	0	1	6.67	3.33	0	0	0	0	0
	17	0	0	0	0	0	0	0	1	6.67	3.33
	18	0	0	0	0	0	2	16.67	0	0	8.33
	19	0	0	0	0	0	0	0	0	0	0
	20	0	0	0	0	0	0	0	0	0	0
	21	0	0	0	0	0	1	8.33	3	20	14.17
	22	1	8.33	2	13.33	10.83	0	0	2	13.33	6.67
	23	2	16.67	0	0	8.33	2	16.67	1	6.67	11.67
binocular dysfunction group	1	0	0	0	0	0	0	0	1	6.67	3.33
	2	0	0	1	6.67	3.33	4	33.33	5	33.33	33.33
	3	5	41.67	3	20	30.83	7	58.33	6	40	49.17
	4	3	25	0	0	12.5	1	8.33	5	33.33	20.83
	5	0	0	0	0	0	4	33.33	7	46.67	40
	6	0	0	0	0	0	0	0	1	6.67	3.33
	7	0	0	0	0	0	6	50	6	40	45
	8	4	33.33	5	33.33	33.33	4	33.33	6	40	36.67
	9	1	8.33	1	6.67	7.5	3	25	5	33.33	29.17
	10	0	0	0	0	0	0	0	0	0	0
	11	0	0	0	0	0	0	0	0	0	0
	12	5	41.67	4	26.67	34.17	6	50	6	40	45
	13	0	0	0	0	0	0	0	0	0	0
	14	0	0	0	0	0	0	0	0	0	0
	15	7	58.33	6	40	49.17	7	58.33	6	40	49.17
	16	0	0	1	6.67	3.33	4	33.33	0	0	16.67
	17	0	0	0	0	0	0	0	2	13.33	6.67
	18	3	25	2	13.33	19.17	5	41.67	2	13.33	27.5
	19	11	91.67	7	46.67	69.17	13	108.33	10	66.67	87.5
	20	5	41.67	1	6.67	24.17	9	75	5	33.33	54.17
	21	7	58.33	0	0	29.17	10	83.33	4	26.67	55
	22	0	0	1	6.67	3.33	0	0	6	40	20
	23	0	0	1	6.67	3.33	0	0	2	13.33	6.67
